# Supplementary material for: Predictive performance of parent-metabolite population pharmacokinetic models of (S)-ketamine in healthy volunteers
Source: Eur J Clin Pharmacol. 2021 Feb 11;77(8):1181–92. doi: 10.1007/s00228-021-03104-1 (PMC8275530; doi:10.1007/s00228-021-03104-1)
Supplement: Supplementary file 3 — (TXT 2 kb) [file 228_2021_3104_MOESM3_ESM.txt]

$PROBLEM   
;; Predictive Performance of Parent-Metabolite Population Pharmacokinetic Models of (S)-ketamine in Healthy Volunteers
;; European Journal of Clinical Pharmacology
;; Authors: M.E. Otto [1], K.R. Bergmann [1], G. Jacobs [1,2], M.J. van Esdonk [1]
;; Affiliations: [1] Centre for Human Drug Research, Leiden, The Netherlands [2] Department of Psychiatry, Leiden University Medical Centre, Leiden, The Netherlands
;; Corresponding author: M.J. van Esdonk [mvesdonk@chdr.nl]
;; Content: Simulation code to predict venous (S)-(nor)ketamine concentrations after intravenous (S)-ketamine administration in healthy volunteers. 

$INPUT ID CMT DV AMT RATE EVID MDV BLQ WGHT TIME 

$DATA data.csv  IGNORE=S 

$SUB ADVAN13 TOL=6

$MODEL
COMP=(KCEN)
COMP=(KPER1)
COMP=(KPER2)
COMP=(NCEN)
COMP=(NPER1)

$PK

;(S)-ketamine model (based on Fanta et al.(2015))
TVV1 = THETA(1)*(WGHT/70)
V1 = TVV1*EXP(ETA(1))

TVCL1 = THETA(2)*(WGHT/70)**(3/4)
CL1=TVCL1*EXP(ETA(2))

V2 = THETA(3)
Q1 = THETA(4)
V3 = THETA(5)
Q2 = THETA(6)

k12 = Q1/V1
k21 = Q1/V2
k13 = Q2/V1
k31 = Q2/V3
k14 = CL1/V1

S1 = V1

;(S)-norketamine model
TVV4 = THETA(7)*(WGHT/70)
V4=TVV4*EXP(ETA(3))

TVCL2 = THETA(8)*(WGHT/70)**(3/4)
CL2=TVCL2*EXP(ETA(4))

V5=THETA(9)
Q3=THETA(10)

k45 = Q3/V4
k54 = Q3/V5
k40 = CL2/V4

S4 = V4

$DES
;S-ketamine
DADT(1)= -k12*A(1) + k21*A(2) - k13*A(1) + k31*A(3) - k14*A(1)
DADT(2) = k12*A(1) - k21*A(2)
DADT(3) = k13*A(1) - k31*A(3)

;S-norketamine
DADT(4) = k14*A(1) - k40*A(4) - k45*A(4) + k54*A(5)
DADT(5) = k45*A(4) - k54*A(5)

$ERROR
IF (CMT.EQ.1) THEN
IPRED = F
Y = IPRED * (1 + EPS(1)) 
ENDIF

IF(CMT.EQ.4) THEN
IPRED = F
Y = IPRED * (1 + EPS(2)) 
ENDIF

$THETA
;Ketamine parameters (based on Fanta et al.(2015))
(133.0) FIX ; 1 Vd-k (L) 
(95.2) FIX ; 2 CL-k (L/h)
(187.0) FIX ; 3 Vp1-k (L)
(23.2) FIX ; 4 Qp1-k (L/h)
(98.8) FIX ; 5 Vp2-k (L)
(157.0) FIX ; 6 Qp2-k (L/h)

;Norketamine parameters
(98.638) FIX ; 7 Vd-n (L)
(57.72) FIX ; 8 CL-n (L/h)
(160.04) FIX ; 9 V1-n (L)
(42.778) FIX ; 10 Q1-n (L/h)

$OMEGA BLOCK (2) FIX
;Ketamine parameters
0.084177 ;  1  Vd-k (L)
0.02261 0.026048;  2 CL-k (L/h)

$OMEGA BLOCK (2) FIX
;Norketamine parameters
0.040426 ;  7 Vd-n (L)
0.04456 0.10319 ;  8 CL-n (L/h)

$SIGMA
0.055736 FIX ; Proportional error (S)-ketamine
0.020338 FIX ; Proportional error (S)-norketamine

$SIM (20200119) ONLYSIM SUBPROBLEMS=1000

$TABLE ID TIME DV MDV CMT EVID WGHT IPRED CPREDI CRESI CWRESI NOPRINT ONEHEADER FILE = SDTABModel001
$TABLE ID TIME DV MDV CMT EVID WGHT ETAS(1:LAST) NOPRINT ONEHEADER FIRSTONLY FILE = PATABModel001
